# Supplementary material for: Bioactive Phenolic Compounds from the Agroindustrial Waste of Colombian Mango Cultivars ‘Sugar Mango’ and ‘Tommy Atkins’—An Alternative for Their Use and Valorization
Source: Antioxidants (Basel). 2019 Feb 15;8(2):41. doi: 10.3390/antiox8020041 (PMC6406469; doi:10.3390/antiox8020041)
Supplement: Supplementary file 1 [file antioxidants-08-00041-s001.zip]

Archive with 5 entries (5 files):
- Supplementary files/~$gure S1.docx
- Supplementary files/~WRL1625.tmp
- Supplementary files/Figure S1.pdf
- Supplementary files/Figure S2.pdf
- Supplementary files/Figure S3.pdf
